# Supplementary material for: Effects of subclinical depression on prefrontal–striatal model-based and model-free learning
Source: PLoS Comput Biol. 2021 May 14;17(5):e1009003. doi: 10.1371/journal.pcbi.1009003 (PMC8153417; doi:10.1371/journal.pcbi.1009003)
Supplement: S1 Data — Each separate sheet corresponds to the individual figure, respectively. (XLSX) [file pcbi.1009003.s002.xlsx]

## Sheet: Fig 2
Depression score (CES-D)	(a) accumulated reward	(b) choice optimality	(c) choice consistency
10	6230	0.720557	0.95283
17	4110	0.536302	0.493464
6	6260	0.706185	0.931464
22	5190	0.688125	0.954248
13	5380	0.667758	0.883648
16	5090	0.619936	0.774194
17	5440	0.638157	0.776699
2	6590	0.693976	0.820189
4	6650	0.727941	0.949527
4	4580	0.592962	0.659164
24	4810	0.62754	0.704762
25	5890	0.703218	0.922078
23	4120	0.524316	0.638978
19	5310	0.650826	0.945161
37	5020	0.567897	0.753165
18	4590	0.599805	0.837061
16	5030	0.677081	0.785479
13	5630	0.698086	0.890323
30	5520	0.6046	0.764151
23	5640	0.636143	0.800654
9	6090	0.700792	0.912226
14	6000	0.664591	0.834921
29	4620	0.538093	0.822581
27	4350	0.586823	0.732258
12	5910	0.659756	0.902913
15	4820	0.619903	0.664516
24	4580	0.557141	0.673016
16	6330	0.729207	0.959248
15	5140	0.575339	0.685358
3	5340	0.67096	0.908517
6	4460	0.548444	0.685065
9	4840	0.636312	0.919355
22	5540	0.669735	0.901695
5	6030	0.697968	0.93871
28	4280	0.605236	0.766562
29	4480	0.546667	0.690323
28	4770	0.577624	0.60443
13	5480	0.680503	0.85443
31	4910	0.662734	0.762658
33	4660	0.578145	0.641104
30	4430	0.566896	0.748428
25	4910	0.599307	0.634304
10	5210	0.665325	0.794953
9	5990	0.703321	0.944625
22	4270	0.572619	0.432258
11	5070	0.615267	0.6
14	6020	0.695354	0.962025
15	4750	0.607964	0.838188
1	6150	0.684886	0.929487
10	4900	0.637236	0.767516
2	5850	0.688052	0.9
9	5860	0.69593	0.935484
19	5310	0.653116	0.734177
6	6110	0.701179	0.954839
8	5290	0.658596	0.864516
10	6050	0.690058	0.926518
6	6120	0.663137	0.854839
10	5720	0.671395	0.861635
11	6090	0.693891	0.875796
4	5800	0.690137	0.919355
10	5770	0.670548	0.930818
10	6550	0.710936	0.935484
3	5780	0.66561	0.870253

## Sheet: Fig 3
(b) model comparison		(c) model recovery of the behavioral data
Model name	log BF value	reward		optimality		consistency
Arb_alpha_tau2	939.422	subject data	model data	subject data	model data	subject data	model data
Arb_alpha_tau1	259.185	6230	6079.8	0.720557	0.60188	0.95283	0.780343
Arb	0	4110	3854.3	0.536302	0.536519	0.493464	0.533522
Arb_alpha	-165.099	6260	6179.9	0.706185	0.604259	0.931464	0.757944
Arb_alpha_tau3	8.95691e-208	5190	5308.3	0.688125	0.591306	0.954248	0.856275
		5380	5645.4	0.667758	0.577186	0.883648	0.723459
		5090	5145.9	0.619936	0.570934	0.774194	0.652452
		5440	5210	0.638157	0.568601	0.776699	0.689226
		6590	6031.4	0.693976	0.601567	0.820189	0.717938
		6650	6189.6	0.727941	0.609065	0.949527	0.788486
		4580	4700	0.592962	0.547052	0.659164	0.596688
		4810	4751.4	0.62754	0.549801	0.704762	0.563123
		5890	5675.1	0.703218	0.604737	0.922078	0.779513
		4120	4220.6	0.524316	0.529334	0.638978	0.555016
		5310	5360.6	0.650826	0.583313	0.945161	0.820226
		5020	5172	0.567897	0.574342	0.753165	0.73047
		4590	4062.2	0.599805	0.539763	0.837061	0.52693
		5030	5488.5	0.677081	0.578311	0.785479	0.639057
		5630	5586.1	0.698086	0.607297	0.890323	0.799548
		5520	5426.2	0.6046	0.573574	0.764151	0.730377
		5640	5636.4	0.636143	0.583761	0.800654	0.697968
		6090	6172	0.700792	0.604169	0.912226	0.759592
		6000	5896.3	0.664591	0.583921	0.834921	0.733429
		4620	4491.8	0.538093	0.545996	0.822581	0.624032
		4350	4690.5	0.586823	0.548309	0.732258	0.532
		5910	5647.1	0.659756	0.577355	0.902913	0.759614
		4820	4769.7	0.619903	0.560812	0.664516	0.574935
		4580	4100	0.557141	0.535044	0.673016	0.524577
		6330	6490.2	0.729207	0.635263	0.959248	0.825469
		5140	5035.7	0.575339	0.550318	0.685358	0.634037
		5340	5282.7	0.67096	0.579894	0.908517	0.782713
		4460	4854.7	0.548444	0.541741	0.685065	0.604334
		4840	5160.5	0.636312	0.572134	0.919355	0.835516
		5540	5653	0.669735	0.574564	0.901695	0.704759
		6030	5886.1	0.697968	0.607848	0.93871	0.81071
		4280	4728.8	0.605236	0.560905	0.766562	0.56123
		4480	4403.2	0.546667	0.546256	0.690323	0.591129
		4770	4651.8	0.577624	0.537139	0.60443	0.575172
		5480	5957.1	0.680503	0.607212	0.85443	0.769352
		4910	5444	0.662734	0.581082	0.762658	0.634905
		4660	4804.4	0.578145	0.547861	0.641104	0.571799
		4430	4742.2	0.566896	0.544688	0.748428	0.71582
		4910	4648.3	0.599307	0.554467	0.634304	0.570965
		5210	5468.5	0.665325	0.57254	0.794953	0.656056
		5990	6476.2	0.703321	0.602739	0.944625	0.755552
		4270	4301.4	0.572619	0.545158	0.432258	0.557839
		5070	4675.1	0.615267	0.548834	0.6	0.580452
		6020	6184.8	0.695354	0.600304	0.962025	0.739467
		4750	4995.4	0.607964	0.571056	0.838188	0.767878
		6150	6130.6	0.684886	0.594488	0.929487	0.772898
		4900	5480.8	0.637236	0.58191	0.767516	0.671203
		5850	5713	0.688052	0.591789	0.9	0.736613
		5860	5626.5	0.69593	0.616053	0.935484	0.82829
		5310	5066.7	0.653116	0.552423	0.734177	0.574654
		6110	5920.6	0.701179	0.612017	0.954839	0.782548
		5290	4832.6	0.658596	0.562876	0.864516	0.651871
		6050	5597	0.690058	0.590722	0.926518	0.781118
		6120	5609	0.663137	0.584235	0.854839	0.760032
		5720	5705.3	0.671395	0.588038	0.861635	0.673082
		6090	5613.9	0.693891	0.575981	0.875796	0.739841
		5800	5780.2	0.690137	0.604993	0.919355	0.779194
		5770	5998.9	0.670548	0.602246	0.930818	0.771069
		6550	6131.6	0.710936	0.615274	0.935484	0.795032
		5780	5536.6	0.66561	0.59064	0.870253	0.75735

## Sheet: Fig 4
	(a) proportion of actual choice										(b) choice consistency										(c) choice optimality
	suject data					model data					suject data					model data					suject data					model data
	model's prediction of R probability										Goal condition (specific or flexible goal) / State-transition uncertainty (low or high)										Goal condition (specific or flexible goal) / State-transition uncertainty (low or high)
	0~0.2	0.2~0.4	0.4~0.6	0.6~0.8	0.8~1	0~0.2	0.2~0.4	0.4~0.6	0.6~0.8	0.8~1	Spec/Low	Spec/High	Flex/Low	Flex/High	Whole	Spec/Low	Spec/High	Flex/Low	Flex/High	Whole	Spec/Low	Spec/High	Flex/Low	Flex/High	Whole	Spec/Low	Spec/High	Flex/Low	Flex/High	Whole
Depression score (CES-D)	0.142857	0.2	0.272727	0.487603	0.976923	0.143571	0.27	0.617727	0.746612	0.897	0.904762	0.925926	0.958904	0.963855	0.953271	0.577262	0.60642	0.931918	0.900361	0.753645	0.81369	0.82716	0.613974	0.616008	0.720557	0.624524	0.56537	0.606622	0.610422	0.60188
10	NaN	0.0447761	0.417625	0.61039	NaN	NaN	0.312836	0.517816	0.66263	NaN	0.3625	0.486842	0.454545	0.541176	0.493711	0.495375	0.485526	0.547403	0.558588	0.529811	0.53	0.542763	0.549404	0.524587	0.536302	0.520038	0.516908	0.557712	0.550369	0.536519
17	0.0980392	0.227273	0.515789	0.738255	0.950495	0.0860784	0.578864	0.605053	0.691342	0.888878	0.876404	0.8625	0.934211	0.986842	0.931464	0.613034	0.609625	0.853947	0.900789	0.741869	0.846629	0.76875	0.597377	0.584668	0.706185	0.631865	0.607187	0.582654	0.590455	0.604259
6	0.00598802	0.09375	0.382979	0.414634	0.966154	0.0301198	0.279687	0.63617	0.799268	0.930154	0.935065	0.871429	0.985507	0.966667	0.954248	0.678442	0.734	0.931159	0.960333	0.836111	0.747403	0.835714	0.510136	0.659078	0.688125	0.528844	0.659643	0.508629	0.654981	0.591306
22	0.0833333	0.162162	0.22973	0.598958	0.951417	0.1825	0.281892	0.624257	0.701875	0.863522	0.797468	0.827586	0.96	0.909091	0.883648	0.58443	0.613333	0.8444	0.794286	0.711038	0.737975	0.747126	0.582574	0.589013	0.667758	0.566025	0.576609	0.584262	0.582396	0.577186
13	0.0555556	0.246575	0.33557	0.635	0.911111	0.176111	0.327397	0.590872	0.6906	0.846111	0.6375	0.712329	0.849315	0.797619	0.774194	0.554125	0.526027	0.738493	0.699881	0.63629	0.665	0.664384	0.566294	0.585007	0.619936	0.586975	0.555548	0.563158	0.575786	0.570934
16	NaN	0.318841	0.494253	0.62987	0.892377	NaN	0.327681	0.572644	0.697143	0.838789	0.725	0.69863	0.808219	0.845238	0.777419	0.55925	0.538767	0.781233	0.777619	0.672548	0.731875	0.64726	0.577364	0.593823	0.638157	0.568475	0.546986	0.564895	0.590726	0.568601
17	0.0576923	0.147059	0.45	0.741935	0.896057	0.0896154	0.324118	0.631417	0.716258	0.858065	0.825	0.863636	0.843373	0.769231	0.821875	0.627125	0.623485	0.764578	0.756374	0.71275	0.815	0.844697	0.585257	0.577429	0.693976	0.648188	0.608409	0.566162	0.587912	0.601567
2	0	0	0.217949	0.394737	0.974771	0.117879	0.334545	0.611538	0.786842	0.924495	0.884615	0.935897	0.986486	0.965517	0.949527	0.608333	0.579615	0.896757	0.93092	0.765868	0.861538	0.830128	0.63165	0.598451	0.727941	0.623821	0.603141	0.610234	0.600154	0.609065
4	0	0.346154	0.569811	0.716418	0.888889	0.193333	0.32141	0.555811	0.694925	0.782963	0.75	0.615385	0.647887	0.6	0.656051	0.608	0.573974	0.58493	0.564706	0.590032	0.6975	0.621795	0.541772	0.510874	0.592962	0.57915	0.52891	0.543526	0.536436	0.547052
4	0.030303	0.337079	0.497908	0.573529	0.913043	0.147273	0.435506	0.532552	0.65799	0.745797	0.675676	0.704545	0.72	0.575	0.706625	0.566892	0.587614	0.5332	0.52075	0.557729	0.767568	0.704545	0.525138	0.509312	0.62754	0.583459	0.570114	0.515259	0.528707	0.549801
24	0.1	0.244444	0.305263	0.657895	0.944099	0.1265	0.291778	0.664632	0.716754	0.89059	0.909091	0.85	0.986111	0.886076	0.922078	0.57	0.647125	0.937083	0.852658	0.763344	0.824026	0.7625	0.614633	0.606173	0.703218	0.628052	0.60625	0.58464	0.598795	0.604737
25	0.333333	0.40678	0.553314	0.686747	0.927273	0.226667	0.363729	0.522968	0.64506	0.844727	0.567568	0.481013	0.7375	0.707317	0.64127	0.489324	0.484304	0.589125	0.549146	0.538603	0.514189	0.522152	0.558304	0.502382	0.524316	0.514122	0.521266	0.541889	0.538588	0.529334
23	0.185185	0.421053	0.51938	0.666667	0.980469	0.134321	0.317895	0.587829	0.733077	0.912383	0.9	0.876712	0.986301	0.988095	0.945161	0.679	0.663014	0.93137	0.936071	0.810871	0.7575	0.678082	0.57907	0.587905	0.650826	0.589013	0.582877	0.569261	0.590477	0.583313
19	1	0.763158	0.674699	0.807692	0.971888	0.126667	0.354737	0.561747	0.685824	0.931687	0.573171	0.52381	0.955882	0.941176	0.749216	0.527927	0.530476	0.920294	0.914471	0.72511	0.504878	0.547619	0.610136	0.61494	0.567897	0.550012	0.539881	0.601382	0.610236	0.574342
37	0	0.210526	0.255981	0.353448	1	0.213333	0.267632	0.543278	0.655086	0.699298	0.780488	0.826667	0.817073	0.87013	0.832278	0.531585	0.5196	0.510488	0.50013	0.522848	0.759756	0.65	0.509282	0.476976	0.599805	0.56361	0.5458	0.524445	0.524802	0.539763
18	0.357143	0.5	0.401361	0.606965	0.913793	0.167143	0.322857	0.639252	0.695871	0.805259	0.924051	0.802469	0.621622	0.702381	0.77673	0.591772	0.564321	0.680405	0.663095	0.634371	0.806329	0.765432	0.551519	0.580944	0.677081	0.625342	0.559815	0.555203	0.57227	0.578311
16	0.0731707	0.1875	0.435484	0.826923	0.92163	0.103171	0.325937	0.603468	0.72625	0.897524	0.831169	0.818182	0.984615	0.901099	0.890323	0.646364	0.698571	0.838462	0.890549	0.778129	0.816234	0.788961	0.598644	0.592252	0.698086	0.605416	0.640065	0.571345	0.606843	0.607297
13	0.0681818	0.338462	0.51875	0.627451	0.924528	0.154545	0.311538	0.59275	0.70049	0.875925	0.555556	0.683544	0.933333	0.880435	0.764151	0.574028	0.568987	0.841333	0.826739	0.715629	0.627778	0.607595	0.581877	0.602414	0.6046	0.548125	0.570063	0.560439	0.607213	0.573574
30	0.25	0.352113	0.5	0.644928	0.934156	0.183333	0.285211	0.569699	0.733696	0.855597	0.769231	0.688312	0.909091	0.746988	0.787302	0.533205	0.612208	0.809481	0.732048	0.686476	0.764744	0.63961	0.599291	0.546259	0.636143	0.598603	0.592727	0.574008	0.570543	0.583761
23	0.0227273	0.166667	0.524194	0.542636	0.948328	0.129318	0.361667	0.605242	0.745504	0.884225	0.835443	0.8125	0.986667	0.964706	0.912226	0.582278	0.584625	0.907467	0.880588	0.748715	0.827848	0.76875	0.616998	0.592681	0.700792	0.656924	0.57725	0.585296	0.597126	0.604169
9	0	0.23913	0.422764	0.526012	0.941606	0.155714	0.303043	0.622114	0.713988	0.860182	0.74026	0.650602	0.986667	0.9625	0.834921	0.545974	0.617349	0.857067	0.827625	0.719524	0.744805	0.737952	0.597541	0.57413	0.664591	0.577662	0.590783	0.585768	0.581093	0.583921
14	NaN	0.333333	0.401961	0.644737	0.913043	NaN	0.351667	0.516373	0.673421	0.89	0.725	0.712329	0.958904	0.904762	0.822581	0.491375	0.480548	0.766575	0.689762	0.617129	0.50125	0.493151	0.585284	0.571226	0.538093	0.524088	0.517329	0.565665	0.574682	0.545996
29	NaN	0.125	0.419178	0.625767	0.888889	NaN	0.302143	0.541479	0.670368	0.6875	0.825	0.726027	0.657534	0.666667	0.732258	0.523875	0.503836	0.510137	0.535833	0.523065	0.69125	0.59589	0.526105	0.532255	0.586823	0.589788	0.546712	0.52236	0.532746	0.548309
27	0	0.261905	0.418033	0.685	0.950617	0.159333	0.294286	0.611311	0.73105	0.888765	0.77027	0.835294	0.957746	0.962963	0.903537	0.566081	0.584706	0.86493	0.889136	0.735659	0.768243	0.685294	0.613634	0.574271	0.659756	0.583108	0.553588	0.594395	0.582102	0.577355
12	0.192308	0.1875	0.543726	0.626168	0.905882	0.164231	0.28	0.55924	0.67028	0.798588	0.7375	0.726027	0.547945	0.547619	0.664516	0.592375	0.566712	0.540548	0.5375	0.56771	0.6975	0.739726	0.534359	0.516209	0.619903	0.613088	0.563219	0.5292	0.536407	0.560812
15	NaN	0.14	0.401247	0.729167	0.818182	NaN	0.3312	0.527879	0.631667	0.737273	0.62069	0.565789	0.736842	0.6875	0.677116	0.500575	0.512105	0.506579	0.511125	0.517931	0.657471	0.565789	0.515975	0.478922	0.557141	0.559149	0.538224	0.515753	0.524137	0.535044
24	0.037037	0.230769	0.245283	0.544304	0.978972	0.0775926	0.293462	0.700377	0.726329	0.940794	0.905882	0.905882	0.986301	0.961039	0.953125	0.662118	0.682471	0.971233	0.92974	0.811063	0.841176	0.826471	0.625813	0.596259	0.729207	0.690047	0.625235	0.618225	0.602009	0.635263
16	NaN	0.431373	0.548872	0.736842	0.871795	NaN	0.358235	0.561729	0.673509	0.840897	0.583333	0.506494	0.864198	0.6875	0.680124	0.504286	0.50987	0.754815	0.71225	0.628416	0.593452	0.551948	0.588958	0.565045	0.575339	0.534595	0.519351	0.567541	0.579196	0.550318
15	0.125	0.186916	0.508065	0.588235	0.946768	0.104861	0.306822	0.583548	0.756324	0.874867	0.905882	0.883117	0.958904	0.841463	0.908517	0.649294	0.679091	0.834658	0.854512	0.761514	0.718824	0.792208	0.552913	0.61258	0.67096	0.543541	0.63	0.547877	0.59903	0.579894
3	0.4	0.481481	0.541806	0.678392	0.913793	0.168	0.357778	0.527023	0.651106	0.850776	0.432099	0.61039	0.875	0.774194	0.681115	0.508148	0.495325	0.695556	0.674301	0.603127	0.525926	0.529221	0.566672	0.569861	0.548444	0.520444	0.519221	0.548906	0.573388	0.541741
6	0.0212766	0.184615	0.258929	0.543478	0.957198	0.0738298	0.297538	0.580179	0.766848	0.928405	0.875	0.849315	0.931507	0.964286	0.919355	0.728625	0.660822	0.934521	0.92381	0.825613	0.62375	0.763699	0.501164	0.655021	0.636312	0.571825	0.556233	0.526369	0.626021	0.572134
9	0	0.375	0.360294	0.627027	0.938776	0.185	0.297083	0.6375	0.695459	0.843102	0.868421	0.826667	0.891566	0.948052	0.893891	0.606447	0.579733	0.8	0.761688	0.694116	0.807237	0.71	0.584291	0.5869	0.669735	0.565908	0.578267	0.572565	0.581654	0.574564
22	0.0222222	0.214286	0.388889	0.678899	0.925287	0.114222	0.353571	0.647667	0.722844	0.900057	0.9125	0.890411	0.986301	0.952381	0.93871	0.69775	0.621918	0.909041	0.914881	0.794968	0.82875	0.770548	0.615443	0.582057	0.697968	0.641062	0.595479	0.588867	0.603459	0.607848
5	0.0344828	0.16092	0.235537	0.550459	0.896552	0.169655	0.318161	0.546322	0.675367	0.706379	0.722222	0.805195	0.727273	0.714286	0.766562	0.537111	0.517792	0.559091	0.567738	0.551703	0.675	0.681818	0.486357	0.553692	0.605236	0.571656	0.582532	0.534254	0.550501	0.560905
28	0	0.27957	0.490347	0.715084	0.840909	0.15	0.322688	0.532432	0.663464	0.860114	0.5125	0.479452	0.821918	0.785714	0.690323	0.49825	0.486986	0.658219	0.644762	0.584871	0.543125	0.513699	0.57049	0.557988	0.546667	0.538438	0.527671	0.557578	0.560015	0.546256
29	NaN	0.422222	0.492063	0.675127	0.91358	NaN	0.369111	0.546571	0.673147	0.802346	0.621951	0.575	0.555556	0.644737	0.60815	0.543537	0.54325	0.59037	0.557105	0.56373	0.622561	0.6125	0.544813	0.527398	0.577624	0.517366	0.554875	0.541574	0.535079	0.537139
28	0.0444444	0.0666667	0.32	0.68	0.891374	0.0664444	0.330667	0.565257	0.7433	0.880064	0.91358	0.960526	0.701299	0.744444	0.845679	0.757778	0.807105	0.734805	0.708667	0.761111	0.82037	0.828947	0.513425	0.572214	0.680503	0.660321	0.644539	0.551602	0.575471	0.607212
13	0.171429	0.179104	0.443038	0.679245	0.86875	0.115429	0.363433	0.606519	0.704717	0.807937	0.782051	0.765432	0.760563	0.686047	0.762658	0.554744	0.563086	0.658732	0.647558	0.617247	0.780128	0.740741	0.58051	0.55067	0.662734	0.604141	0.597099	0.554515	0.567016	0.581082
31	NaN	0.440678	0.542945	0.732394	0.793103	NaN	0.348475	0.548405	0.670141	0.768966	0.646341	0.55814	0.671429	0.577778	0.637195	0.539878	0.52314	0.588714	0.562222	0.557866	0.671951	0.549419	0.563044	0.531872	0.578145	0.574146	0.537674	0.54096	0.539013	0.547861
33	0.0952381	0.277778	0.481172	0.617284	0.955665	0.130952	0.343333	0.542176	0.595679	0.938276	0.534091	0.5375	0.985915	0.940476	0.74613	0.506932	0.507625	0.920282	0.915833	0.708019	0.555682	0.540625	0.522626	0.641084	0.566896	0.509261	0.508125	0.520787	0.636826	0.544688
30	NaN	0.275	0.471761	0.621891	0.925	NaN	0.30175	0.552824	0.679254	0.78925	0.609195	0.7	0.619718	0.578313	0.630225	0.57069	0.564857	0.544366	0.535904	0.562637	0.643678	0.710714	0.542194	0.507696	0.599307	0.579724	0.5785	0.529418	0.529153	0.554467
25	0.0606061	0.37931	0.455782	0.7343	0.879397	0.150606	0.37069	0.569116	0.695507	0.844422	0.817073	0.773333	0.876712	0.684783	0.795031	0.570122	0.579067	0.726164	0.644565	0.633602	0.782317	0.73	0.599498	0.560558	0.665325	0.600268	0.5556	0.566161	0.566697	0.57254
10	0.0487805	0.128205	0.292929	0.57	0.941019	0.11561	0.275641	0.613535	0.727	0.886032	0.896104	0.833333	0.935897	0.965517	0.923313	0.53039	0.552024	0.885	0.895172	0.729264	0.82987	0.764881	0.604818	0.620194	0.703321	0.625494	0.58506	0.586826	0.613937	0.602739
9	0	0.111111	0.505882	0.47541	0.949153	0.2	0.298056	0.5635	0.656448	0.757966	0.6375	0.726027	0.164384	0.214286	0.432258	0.593625	0.580685	0.519726	0.51619	0.556935	0.73125	0.636986	0.445066	0.476454	0.572619	0.582075	0.549247	0.522027	0.526549	0.545158
22	0.25	0.125	0.554386	0.603865	0.9125	0.13625	0.3555	0.562702	0.67	0.80025	0.5875	0.547945	0.575342	0.607143	0.6	0.6135	0.595205	0.539863	0.529524	0.579194	0.749375	0.664384	0.543956	0.506832	0.615267	0.589962	0.548014	0.525568	0.530598	0.548834
11	0	0.0666667	0.346154	0.582418	0.912052	0.116071	0.324	0.583626	0.721538	0.870619	0.929577	0.963855	0.986486	0.923077	0.962382	0.565915	0.592048	0.829324	0.804066	0.713699	0.847183	0.78012	0.582129	0.591651	0.695354	0.623507	0.61247	0.566795	0.598354	0.600304
14	0.0746269	0.310345	0.490909	0.725	0.915966	0.147015	0.282414	0.601182	0.763917	0.876345	0.65	0.697368	0.958904	0.914634	0.839228	0.66325	0.608158	0.837808	0.84939	0.748167	0.648125	0.628289	0.531332	0.618165	0.607964	0.560913	0.575987	0.527894	0.614805	0.571056
15	0.117647	0.236842	0.324074	0.71223	0.951456	0.129706	0.311053	0.649815	0.725827	0.895113	0.814815	0.887324	0.944444	0.988889	0.923567	0.654815	0.59831	0.885972	0.858222	0.754873	0.798765	0.746479	0.61458	0.590048	0.684886	0.60716	0.579366	0.586394	0.601487	0.594488
1	0.0571429	0.466667	0.526087	0.784615	0.84375	0.152286	0.308444	0.556043	0.745923	0.823698	0.753086	0.675676	0.716216	0.781609	0.762658	0.637778	0.648108	0.662162	0.637011	0.652848	0.762963	0.665541	0.565298	0.557292	0.637236	0.627407	0.596284	0.548912	0.555393	0.58191
10	0	0.243902	0.389706	0.596154	0.915058	0.1575	0.287561	0.600074	0.704744	0.870193	0.825	0.739726	0.986301	0.964286	0.9	0.626125	0.566301	0.831918	0.832857	0.724516	0.80125	0.777397	0.586285	0.591041	0.688052	0.631988	0.571233	0.561386	0.597791	0.591789
2	0.0265487	0.157895	0.282609	0.679487	0.962319	0.0472566	0.457105	0.619783	0.729615	0.920609	0.9125	0.849315	0.931507	0.964286	0.935484	0.7175	0.599863	0.912192	0.924286	0.800484	0.80125	0.80137	0.585159	0.600259	0.69593	0.661075	0.622671	0.570356	0.607137	0.616053
9	0	0.202381	0.463964	0.707207	0.811111	0.171667	0.38119	0.585225	0.693874	0.750556	0.727273	0.712329	0.746988	0.752941	0.735849	0.517662	0.57137	0.57747	0.589412	0.570063	0.798052	0.719178	0.53195	0.583402	0.653116	0.549468	0.567808	0.536686	0.557254	0.552423
19	0.0819672	0.3125	0.328767	0.66129	0.942424	0.0913115	0.3675	0.610274	0.728871	0.90097	0.9375	0.917808	0.931507	0.988095	0.954839	0.67775	0.615616	0.847123	0.854643	0.763677	0.82375	0.770548	0.618697	0.595842	0.701179	0.6623	0.608562	0.580459	0.594557	0.612017
6	NaN	0.106061	0.376068	0.554745	0.868852	NaN	0.311515	0.554487	0.670438	0.818852	0.775	0.808219	0.90411	0.916667	0.864516	0.520125	0.530685	0.733973	0.747857	0.64229	0.773125	0.726027	0.533163	0.599927	0.658596	0.559338	0.549041	0.560652	0.580201	0.562876
8	0.117647	0.210526	0.385714	0.621212	0.945946	0.145294	0.311053	0.633857	0.731288	0.900511	0.864865	0.869048	0.985915	0.916667	0.926518	0.649189	0.670119	0.839014	0.872024	0.765911	0.791216	0.767857	0.631726	0.572447	0.690058	0.578838	0.595417	0.589992	0.597114	0.590722
10	0.5	0.363636	0.421875	0.583942	0.962838	0.175	0.296727	0.580781	0.724307	0.894899	0.725	0.739726	0.958904	0.940476	0.854839	0.604625	0.556438	0.91	0.882976	0.749452	0.7525	0.674658	0.628772	0.597882	0.663137	0.583975	0.556712	0.594047	0.599876	0.584235
6	0.0769231	0.348485	0.407407	0.64497	0.9163	0.144103	0.440152	0.547778	0.712959	0.85489	0.888889	0.805195	0.871429	0.833333	0.861635	0.529136	0.549481	0.740429	0.720667	0.644717	0.81358	0.720779	0.607158	0.551139	0.671395	0.631543	0.585584	0.577351	0.559296	0.588038
10	0.333333	0.0980392	0.423313	0.68	0.935065	0.035	0.291373	0.607055	0.7036	0.883247	0.811765	0.75	0.986301	0.988095	0.875796	0.543765	0.560972	0.842329	0.9025	0.717739	0.801176	0.736111	0.623258	0.610524	0.693891	0.553376	0.547569	0.595094	0.606599	0.575981
11	0.0833333	0.230769	0.3375	0.685185	0.928328	0.1175	0.416484	0.579375	0.716667	0.892116	0.825	0.835616	0.986301	0.964286	0.919355	0.644	0.553699	0.896849	0.908571	0.753258	0.825	0.770548	0.556676	0.607798	0.690137	0.660625	0.586849	0.547784	0.617496	0.604993
4	0.0689655	0.315789	0.421429	0.617834	0.955882	0.161724	0.345526	0.593643	0.71293	0.892537	0.814815	0.87013	0.985714	0.988889	0.930818	0.651358	0.608182	0.826286	0.861667	0.745252	0.765432	0.75	0.579714	0.587826	0.670548	0.646383	0.590649	0.561685	0.603991	0.602246
10	0.0243902	0.0909091	0.239437	0.606742	0.960784	0.0982927	0.296364	0.650986	0.720674	0.917353	0.85	0.863014	0.986301	0.97619	0.935484	0.62525	0.55726	0.939726	0.929762	0.770774	0.835	0.791096	0.610182	0.610675	0.710936	0.658875	0.593082	0.593915	0.611598	0.615274
10	0.0454545	0.314815	0.511628	0.603604	0.935811	0.135682	0.322593	0.607132	0.733243	0.878514	0.857143	0.753247	0.934211	0.9125	0.870662	0.620357	0.721558	0.827237	0.789375	0.744196	0.78631	0.711039	0.586291	0.570503	0.66561	0.597393	0.602597	0.588306	0.574259	0.59064
3

## Sheet: Fig 6
Depression score	(a) Insula	(b) Left. Caudate	(c) Right. Caudate
10	8.9606	0.036248	0.056101
17	7.6506	0.092098	0.186348
4	-0.4294	0.092961	0.073193
24	-1.6919	0.015462	-0.001769
16	0.4566	0.004957	0.032147
13	6.7281	0.038801	0.163738
30	1.4186	0.054644	0.084324
29	7.9938	0.078345	0.037998
27	1.7667	0.017624	0.012094
15	14.0227	0.12866	0.151682
6	-4.502	0.082727	0.047545
9	6.7067	0.07371	0.118397
22	11.306	0.097613	0.193517
5	9.1107	0.134944	0.137355
28	-2.2574	0.148325	0.058955
29	7.0445	0.05428	0.079019
28	6.6579	-0.020753	0.016328
13	3.8494	0.157547	0.143822
31	0.6025	-0.01207	0.07579
33	2.9639	-0.026901	0.020623
25	1.1759	0.016374	0.006373
9	14.1182	0.04595	0.154942
11	6.3386	0.146359	0.084264
14	4.1096	-0.04284	0.016686
15	4.1952	-0.004645	0.00143
1	16.1926	0.073962	0.087383
10	8.8434	0.073244	0.063662
2	13.5365	0.121968	0.141088

## Sheet: Fig 7
(a) Depression score	(a) learning rate for MF reliability estimation	(c) Depression score (group)	(c) Left. ilPFC	(c) Left. ilPFC	(c) FPC	(d) Depression score	(d) FPC effect size
10	0.136624	1	0.6545	0.6387	0.6482	10	3.64736
17	0.100228	1	0.581769	0.593141	0.602256	17	0.215977
6	0.0464071	1	0.614286	0.633977	0.628089	4	1.28631
22	0.102491	1	0.608083	0.653571	0.587124	24	-1.87683
13	0.0510864	1	0.503707	0.543103	0.526983	16	3.2467
16	0.027152	1	0.628053	0.589695	0.634637	13	5.97611
17	0.0101752	1	0.58002	0.609744	0.593701	30	0.541768
2	0.354661	1	0.582977	0.600576	0.620148	29	-1.04005
4	0.32592	1	0.592808	0.594777	0.593236	27	2.56877
4	0.671573	1	0.573432	0.567683	0.579094	15	5.01475
24	0.14151	1	0.617509	0.653881	0.6537	6	4.66032
25	0.243422	1	0.63682	0.617678	0.641109	9	1.00237
23	0.0218648	1	0.54767	0.600179	0.572312	22	2.33869
19	0.698888	1	0.550769	0.584904	0.563846	5	1.48286
37	0.637566	1	0.572183	0.584947	0.574648	28	0.191698
18	0.180768	2	0.669069	0.648449	0.65292	29	1.35647
16	0.0649591	2	0.658278	0.654222	0.629636	28	4.12379
13	0.0567849	2	0.587108	0.653223	0.668293	13	0.811936
30	0.429264	2	0.621505	0.624283	0.630645	31	0.82276
23	0.27033	2	0.624502	0.621813	0.635857	33	-4.86843
9	0.0502816	2	0.608052	0.628933	0.629401	25	1.23782
14	0.0560068	2	0.718879	0.734224	0.693103	9	2.62411
29	0.213883	2	0.662969	0.632935	0.687628	11	3.25029
27	0.676229	2	0.602429	0.591093	0.598178	14	1.45163
12	0.010107	2	0.576336	0.613263	0.574427	15	1.6922
15	0.0544787	2	0.55045	0.564029	0.549281	1	1.56474
24	0.236627	2	0.568478	0.594384	0.612047	10	-1.22056
16	0.0515144	2	0.68541	0.672952	0.692065	2	4.91658
15	0.263965
3	0.0126797
6	0.0112916
9	0.360746
22	0.0696509
5	0.296332
28	0.0274692
29	0.698748
28	0.654942
13	0.639041
31	0.0129292
33	0.688054
30	0.189351
25	0.144017
10	0.012574
9	0.247634
22	0.16576
11	0.015851
14	0.246067
15	0.081959
1	0.0512253
10	0.0129589
2	0.010242
9	0.624851
19	0.0226813
6	0.0106615
8	0.0473936
10	0.0102547
6	0.0369251
10	0.549604
11	0.0607059
4	0.0162035
10	0.0120842
10	0.0102312
3	0.0763361

## Sheet: Fig 8
(a) Depression score	(a) Degree of exploitation in MB strategy	(b) Depression score	(b) STG effect size	(b) MTG effect size
10	0.0864488	10	-0.64052	-0.9875
17	0.020814	17	-0.12514	-14.6948
6	0.249862	4	-8.78641	-2.0519
22	0.282886	24	-3.95981	-6.8145
13	0.110626	16	-0.5608	0.4576
16	0.0934752	13	-4.50021	-0.9566
17	0.067955	30	-4.84983	-4.5174
2	0.235958	29	-8.87262	-11.5293
4	0.12816	27	0.59003	-1.7703
4	0.132152	15	-2.8518	-0.8319
24	0.162108	6	-5.67818	-8.334
25	0.180633	9	-4.24908	-9.5129
23	0.0271453	22	-4.71035	-7.1469
19	0.112383	5	-6.03861	-5.6791
37	0.0119951	28	3.23694	-2.6536
18	0.11623	29	4.68682	-9.1272
16	0.144273	28	-5.56478	-7.5475
13	0.210408	13	2.17433	0.2144
30	0.077757	31	-4.35511	-7.9059
23	0.0774478	33	0.7712	-4.2407
9	0.145384	25	-1.94816	-1.8407
14	0.11661	9	-4.89939	-4.2891
29	0.0100438	11	-5.21141	-1.209
27	0.0810152	14	-1.99286	-2.494
12	0.0865563	15	-6.19942	-5.9435
15	0.156655	1	-7.68214	3.3582
24	0.0600137	10	-5.30505	7.033
16	0.210377	2	-5.9653	5.4255
15	0.0291461
3	0.319809
6	0.0143771
9	0.105321
22	0.0949467
5	0.178853
28	0.112807
29	0.0103048
28	0.0719946
13	0.355261
31	0.194396
33	0.0747674
30	0.0100023
25	0.0920402
10	0.166979
9	0.0662026
22	0.131922
11	0.14319
14	0.179405
15	0.149888
1	0.145059
10	0.175501
2	0.117364
9	0.399782
19	0.11598
6	0.263656
8	0.0535227
10	0.16771
6	0.0556125
10	0.141636
11	0.0497739
4	0.200599
10	0.147658
10	0.146256
3	0.227024
